# Supplementary material for: Digitalization in Dentistry: Dentists’ Perceptions of Digital Stressors and Resources and Their Association with Digital Stress in Germany—A Qualitative Study
Source: Healthcare (Basel). 2025 Jun 17;13(12):1453. doi: 10.3390/healthcare13121453 (PMC12192653; doi:10.3390/healthcare13121453)
Supplement: Supplementary file 1 [file healthcare-13-01453-s001.zip]

Archive with 1 entries (1 files):
- healthcare-3645461-supplementary.pdf
